# Supplementary material for: RNAseq of diverse spring wheat cultivars released during last 110 years
Source: Sci Data. 2023 Dec 8;10:884. doi: 10.1038/s41597-023-02769-w (PMC10709563; doi:10.1038/s41597-023-02769-w)
Supplement: Supplementary file 1 — Supplementary Table [file 41597_2023_2769_MOESM1_ESM.xlsx]

## Sheet: Supplementary_table_1
Table S1: Summary statistics of RNA-seq reads from leaf tissue of 24 wheat cultivars
Cultivar	Replicate	Leaf				Root
		Raw reads	Mapped reads	Average Quality	Error	Raw reads	Mapped reads	Average Quality	Error
T9	1	22851058	20583164	66.2	0.00129	24921744	23664177	64.9	0.00139
T9	2	22932408	20786333	66.2	0.00129	24940495	23776247	64.9	0.00139
T9	3	22530678	20565235	66.2	0.00127	22857488	21718983	64.8	0.00141
C-518	1	23089013	21150957	66.2	0.00135	24845139	23110231	64.9	0.00133
C-518	2	23063261	20921094	66.2	0.00133	24945334	23181805	64.9	0.00134
C-518	3	-	-	-	-	22866696	21344001	64.9	0.00133
C-217	1	23099983	21214469	66.2	0.00125	24850397	22955068	64.9	0.00143
C-217	2	22872929	20886221	66.3	0.00127	24924689	22899688	64.7	0.00157
C-217	3	20997632	19312704	66.2	0.00132	24822648	22932145	64.9	0.00146
C-271	1	21044306	19313163	66.1	0.00129	24954010	23192725	64.9	0.00136
C-271	2	21063857	19259691	66.2	0.00134	22853526	21237379	64.9	0.00134
C-271	3	22898216	20666833	66.2	0.00137	24939371	23216353	64.9	0.00131
Dirk	2	22620886	20251896	66.1	0.00123	22971724	21208037	65	0.00131
Dirk	3	22863465	20772425	66.1	0.00132	23024372	20452884	65	0.0013
Maxipak	1	21149156	19427123	65.9	0.00138	24718228	23603565	65.5	0.00108
Maxipak	2	21243906	19431348	66.2	0.0013	24483531	23488466	65.5	0.00106
Maxipak	3	21112628	19469484	66.2	0.0012	24735830	23379255	65.5	0.00118
Pothowar-70	1	21116532	19224340	65.8	0.00128	24745795	23389442	65.5	0.00118
Pothowar-70	2	22826415	20814198	65.9	0.00128	24742046	23417082	65.5	0.00114
Pothowar-70	3	21333923	19365958	66.1	0.00124	22712909	21155982	64.8	0.00182
Pari-73	1	20973964	18618219	65.9	0.00131	23084401	21661836	64.9	0.00128
Pari-73	2	21159615	19477436	66.2	0.00127	20980514	19907650	64.9	0.00126
Pari-73	3	21230938	19658341	66.1	0.00129	21091753	20035789	64.9	0.00122
Pak-81	2	22986080	20601454	66.2	0.00142	23057736	21616910	64.9	0.00136
Pak-81	3	22922867	20774417	66.3	0.00135	23075351	21526745	65	0.00135
Barani-83	1	22938128	20513539	66.3	0.00127	20986315	19413132	64.9	0.00126
Barani-83	2	21064549	19216110	65.9	0.00122	23093489	20829437	64.9	0.00136
Barani-83	3	20434824	18027541	66.1	0.00129	20983198	19198934	64.9	0.00122
Chakwal-86	1	23024914	20955210	65.9	0.00143	20980634	19227850	64.8	0.00123
Chakwal-86	2	21026763	18962324	65.8	0.00144	21002498	19238498	65	0.00119
Chakwal-86	3	21035973	19215031	65.7	0.0014	22214350	20419117	65	0.00122
Rawal-87	1	21062520	19165752	65.8	0.00149	21022568	19920546	64.9	0.00125
Rawal-87	2	21062540	18838128	65.8	0.00151	21192322	19868352	65.2	0.00108
Rawal-87	3	21111913	19399949	65.8	0.00137	21223173	20137358	65.2	0.0011
Pasban-90	1	20976505	19146099	65.8	0.00147	21029482	19485304	65.2	0.00124
Pasban-90	2	21243619	18943153	65.8	0.0014	21012413	19244326	65.2	0.00127
Pasban-90	3	22862712	20992744	65.9	0.0014	21162916	19926647	65.2	0.00125
Inquilab-91	1	21303029	19336898	66	0.00132	23097526	21782968	65	0.00132
Inquilab-91	2	21155542	19460926	65.9	0.00132	-	-	-	-
Inquilab-91	3	22871528	21020219	66.1	0.00123	22773421	21519262	65	0.00131
Parwaz-94	1	22856742	20946350	66.1	0.00118	22675213	21357461	64.9	0.00122
Parwaz-94	2	22205216	20355717	66.1	0.00125	21016534	19916929	65	0.00131
Parwaz-94	3	22406620	20157085	66.1	0.00125	21026685	19915429	64.9	0.00131
Punjab-96	1	22104381	19821227	66.2	0.00124	22921855	21676637	65	0.00126
Punjab-96	2	22948633	20814203	66	0.0013	23070390	21777080	64.9	0.00126
Punjab-96	3	22793801	20823993	66	0.00128	22884860	21294535	64.9	0.00148
Chakwal-97	1	-	-	-	-	21113041	19457744	65.2	0.00114
Chakwal-97	2	22946026	20966505	65.8	0.00139	21191350	19663118	65.1	0.00113
Chakwal-97	3	-	-	-	-	21161183	19453578	65.1	0.00112
GA-2002	1	20972966	18983922	65.9	0.00135	-	-	-	-
GA-2002	2	22690719	20632019	65.9	0.00142	-	-	-	-
Seher-2006	1	22928199	21042854	66	0.00126	22803522	21436397	64.9	0.00152
Seher-2006	2	22530075	20635747	66.2	0.00125	24988894	23499089	64.9	0.00148
Seher-2006	3	19940477	17778445	66.1	0.00124	24723200	23137307	64.9	0.00148
Chakwal-50	1	23029298	19936574	65.9	0.00133	21111469	19539173	65.2	0.00115
Chakwal-50	2	22972259	21001195	65.8	0.00137	21350098	19893889	65.3	0.00102
Chakwal-50	3	21058975	19248232	65.7	0.00142	21356629	19538308	65.2	0.00116
NARC-2009	1	23093451	20866670	65.8	0.00147	21372702	20270669	65.2	0.0011
NARC-2009	2	23092062	20980456	65.8	0.00139	21367964	20019973	65.2	0.00117
NARC-2009	3	22939252	20923855	65.8	0.00132	21373341	20314476	65.2	0.00112
Dharabi-2011	1	22792132	20767974	65.8	0.00135	-	-	-	-
Dharabi-2011	2	22878554	20417827	66	0.00132	21161393	19660312	65.3	0.00105
Dharabi-2011	3	21933191	19264241	66	0.00129	21355862	19993265	65.2	0.00101
Pakistan-13	1	23017415	21010706	66	0.00133	24904979	23445660	64.9	0.00157
Pakistan-13	2	22528149	20577695	66.1	0.00123	24953946	23300317	64.9	0.00156
Pakistan-13	3	23068347	21109022	66.2	0.00129	22856719	21511374	64.9	0.00157
Ujala-2016	1	21045107	19265625	66.1	0.00132	-	-	-	-
Ujala-2016	2	21201781	19350140	66.2	0.00129	24957935	23566210	64.9	0.00148
Ujala-2016	3	22821095	21077827	66.2	0.0013	22826185	21370103	64.9	0.00154
Average quality: ratio between the sum of base qualities and total length; Error rate: Mismatches per bases mapped

## Sheet: Supplementary_table_2
Table S2: List of genes used in the study for gene expression and correlation analysis with various root traits
Gene Name	ID	Description	Biological Process	Cellular Component	Molecular Function
ABIL2_3A ABIL2_3B ABIL2_3D	TraesCS3A02G209200 TraesCS3B02G240000 TraesCS3D02G212100	Probable protein phosphatase 2C 6	GO:0009738 abscisic acid-activated signaling pathway	GO:0005634 nucleus GO:0005829 cytosol	GO:0004722 protein serine/threonine phosphatase activity GO:0004724 magnesium-dependent protein serine/threonine phosphatase activity GO:0046872 metal ion binding
ARF4_3A ARF4_3B ARF4_3D	TraesCS3A02G442000 TraesCS3B02G475800 TraesCS3D02G434700	Auxin response factor 4	GO:0006355 regulation of transcription, DNA-templated GO:0009734 auxin-activated signaling pathway	GO:0005634 nucleus	GO:0003677 DNA binding
BRi1_3A BRi1_3B BRi1_3D	TraesCS3A02G245000 TraesCS3B02G275000 TraesCS3D02G246500	Brassinosteroid LRR receptor kinase BRI1	GO:0001578 microtubule bundle formation GO:0009647 skotomorphogenesis GO:0009729 detection of brassinosteroid stimulus GO:0009742 brassinosteroid mediated signaling pathway GO:0009755 hormone-mediated signaling pathway GO:0009911 positive regulation of flower development GO:0010224 response to UV-B GO:0010268 brassinosteroid homeostasis GO:0010584 pollen exine formation GO:0048366 leaf developmen…	GO:0005768 endosome GO:0005886 plasma membrane GO:0016021 integral component of membrane	GO:0004674 protein serine/threonine kinase activity GO:0005496 steroid binding GO:0005524 ATP binding GO:0042803 protein homodimerization activity GO:0046982 protein heterodimerization activity
COW1_4A COW1_4B COW1_4D	TraesCS4A02G027500 TraesCS4B02G278300 TraesCS4D02G276600	Indole-3-pyruvate monooxygenase YUCCA8	GO:0009851 auxin biosynthetic process GO:2000024 regulation of leaf development GO:2000280 regulation of root development	GO:0005783 endoplasmic reticulum	GO:0004499 N,N-dimethylaniline monooxygenase activity GO:0050660 flavin adenine dinucleotide binding GO:0050661 NADP binding GO:0103075 indole-3-pyruvate monooxygenase activity
CRL4_4A CRL4_4B CRL4_4D	TraesCS4A02G294900 TraesCS4B02G018700 TraesCS4D02G016900	ARF guanine-nucleotide exchange factor GNOM	GO:0000911 cytokinesis by cell plate formation GO:0001736 establishment of planar polarity GO:0006897 endocytosis GO:0007155 cell adhesion GO:0009793 embryo development ending in seed dormancy GO:0009826 unidimensional cell growth GO:0009880 embryonic pattern specification GO:0009942 longitudinal axis specification GO:0010087 phloem or xylem histogenesis GO:0010274 hydrotropism GO:0010311 lateral…	GO:0005768 endosome GO:0005829 cytosol GO:0005886 plasma membrane GO:0010008 endosome membran	GO:0005086 ARF guanyl-nucleotide exchange factor activity GO:0042802 identical protein binding GO:0042803 protein homodimerization activity
DGL1_7A DGL1_7B DGL1_7D	TraesCS7A02G415500 TraesCS7B02G315600 TraesCS7D02G409000	Dolichyl-diphosphooligosaccharide--protein glycosyltransferase 48 kDa subunit	GO:0009664 plant-type cell wall organization GO:0009826 unidimensional cell growth GO:0018279 protein N-linked glycosylation via asparagine	GO:0005730 nucleolus GO:0005774 vacuolar membrane GO:0005783 endoplasmic reticulum GO:0005794 Golgi apparatus GO:0008250 oligosaccharyltransferase complex GO:0009505 plant-type cell wall GO:0009506 plasmodesma GO:0016021 integral component of membrane	N/A
DRO1_5A DRO1_5B DRO1_5D	TraesCS5A02G213300 TraesCS5B02G210500 TraesCS5D02G218700	N/A	N/A	N/A	N/A
EXPA10_2A EXPA10_2B EXPA10_2D	TraesCS2A02G393700 TraesCS2B02G411700 TraesCS2D02G391600	Expansin-A10	GO:0009664 plant-type cell wall organization	GO:0005576 extracellular region GO:0005618 cell wall GO:0016020 membrane	N/A
EXPA8_3A EXPA8_3B EXPA8_3D	TraesCS3A02G165900 TraesCS3B02G199900 TraesCS3D02G175800	Expansin-A8	GO:0009664 plant-type cell wall organization	GO:0005576 extracellular region GO:0005618 cell wall GO:0016020 membrane	N/A
EXPB1_2A EXPB1_2B EXPB1_2D	TraesCS2A02G413500 TraesCS2B02G432200 TraesCS2D02G411100	Expansin-B5	GO:0019953 sexual reproduction GO:0071555 cell wall organization	GO:0005576 extracellular region GO:0005618 cell wall GO:0016020 membrane	N/A
EXPB5_2D	TraesCS2D02G411200	Expansin-B5	GO:0019953 sexual reproduction GO:0071555 cell wall organization	GO:0005576 extracellular region GO:0005618 cell wall GO:0016020 membrane	N/A
GNA1_5A GNA1_5B GNA1_5D	TraesCS5A02G264900 TraesCS5B02G264500 TraesCS5D02G272900	Glucosamine 6-phosphate N-acetyltransferase 1	GO:0006045 N-acetylglucosamine biosynthetic process GO:0006048 UDP-N-acetylglucosamine biosynthetic process GO:0048364 root development	GO:0005783 endoplasmic reticulum GO:0005789 endoplasmic reticulum membrane GO:0005793 endoplasmic reticulum-Golgi intermediate compartment GO:0005794 Golgi apparatus	GO:0004343 glucosamine 6-phosphate N-acetyltransferase activity GO:0008080 N-acetyltransferase activity GO:0048029 monosaccharide binding
IAA11_1A IAA11_1B IAA11_1D	TraesCS1A02G118400 TraesCS1B02G138100 TraesCS1D02G119500	Auxin-responsive protein IAA15	GO:0006355 regulation of transcription, DNA-templated GO:0009733 response to auxin GO:0009734 auxin-activated signaling pathway	GO:0005634 nucleus	N/A
IAA13_5A IAA13_5B IAA13_5D	TraesCS5A02G382500 TraesCS5B02G386700 TraesCS5D02G391900	Protein transport protein SEC23	GO:0006886 intracellular protein transport GO:0090110 COPII-coated vesicle cargo loading	GO:0000139 Golgi membrane GO:0005789 endoplasmic reticulum membrane GO:0030127 COPII vesicle coat GO:0070971 endoplasmic reticulum exit site	GO:0005096 GTPase activator activity GO:0008270 zinc ion binding
IAA23_7A IAA23_7B IAA23_7D	TraesCS7A02G371500 TraesCS7B02G256100 TraesCS7D02G351400	Auxin-responsive protein IAA23	GO:0006355 regulation of transcription, DNA-templated GO:0009734 auxin-activated signaling pathway	GO:0005634 nucleus	N/A
LBD16_4A LBD16_4B LBD16_4D	TraesCS4A02G415300 TraesCS4B02G316100 TraesCS4D02G312700	LOB domain-containing protein 16	GO:0009755 hormone-mediated signaling pathway GO:0010311 lateral root formation GO:0045893 positive regulation of transcription, DNA-templated	GO:0005634 nucleus	GO:1990841 promoter-specific chromatin binding
LRA1_7A LRA1_7B LRA1_7D	TraesCS7A02G492400 TraesCS7B02G398100 TraesCS7D02G478800	Auxin efflux carrier component 2	GO:0009734 auxin-activated signaling pathway GO:0009926 auxin polar transport GO:0010252 auxin homeostasis GO:0010315 auxin efflux	GO:0005783 endoplasmic reticulum GO:0005886 plasma membrane GO:0009921 auxin efflux carrier complex GO:0016021 integral component of membrane	GO:0010329 auxin efflux transmembrane transporter activity
PIN1_6A PIN1_6B PIN1_6D	TraesCS6A02G308600 TraesCS6B02G337300 TraesCS6D02G287800	Auxin efflux carrier component 1a	GO:0009734 auxin-activated signaling pathway GO:0048830 adventitious root development GO:0055085 transmembrane transport	GO:0009921 auxin efflux carrier complex GO:0016021 integral component of membrane	N/A
PpD_2A PpD_2D PpD_U	TraesCS2A02G081900 TraesCS2D02G079600 TraesCSU02G196100	Two-component response regulator-like PRR37	GO:0000160 phosphorelay signal transduction system GO:0048511 rhythmic process	GO:0005634 nucleus	N/A
PSTOL1_5A	TraesCS5A02G045800	Acidic endochitinase	GO:0000272 polysaccharide catabolic process GO:0006032 chitin catabolic process	N/A	GO:0004568 chitinase activity
RHD2_5A RHD2_5B RHD2_5D	TraesCS5A02G301700 TraesCS5B02G299000 TraesCS5D02G306400	Respiratory burst oxidase homolog protein C	N/A	GO:0016021 integral component of membrane	GO:0004601 peroxidase activity GO:0005509 calcium ion binding GO:0050664 oxidoreductase activity, acting on NAD(P)H, oxygen as acceptor
RHT5_3D	TraesCS3D02G347900	Putative respiratory burst oxidase homolog protein H	GO:0055114 oxidation-reduction process	GO:0005886 plasma membrane GO:0016021 integral component of membrane	GO:0004601 peroxidase activity GO:0005509 calcium ion binding GO:0016174 NAD(P)H oxidase activity
RTH1_2A RTH1_2B RTH1-2D	TraesCS2A02G102100 TraesCS2B02G119200 TraesCS2D02G101500	Probable apyrase 2	N/A	GO:0016021 integral component of membrane	GO:0005524 ATP binding GO:0102485 dATP phosphohydrolase activity GO:0102486 dCTP phosphohydrolase activity GO:0102487 dUTP phosphohydrolase activity GO:0102488 dTTP phosphohydrolase activity GO:0102489 GTP phosphohydrolase activity GO:0102490 8-oxo-dGTP phosphohydrolase activity GO:0102491 dGTP phosphohydrolase activity
RTH3_4A RTH3_4B RTH3_4D	TraesCS4A02G117100 TraesCS4B02G187300 TraesCS4D02G188600	COBRA-like protein 7	GO:0010215 cellulose microfibril organization	GO:0005768 endosome GO:0005794 Golgi apparatus GO:0005802 trans-Golgi network GO:0009506 plasmodesma GO:0031225 anchored component of membrane GO:0046658 anchored component of plasma membrane	N/A
RTH5_3A RTH5_3B	TraesCS3A02G354200 TraesCS3B02G386600	Putative respiratory burst oxidase homolog protein H	GO:0055114 oxidation-reduction process	GO:0005886 plasma membrane GO:0016021 integral component of membrane	GO:0004601 peroxidase activity GO:0005509 calcium ion binding GO:0016174 NAD(P)H oxidase activity
SERK1_2A SERK1_2B SERK1_2D	TraesCS2A02G343100 TraesCS2B02G340700 TraesCS2D02G321400	LRR receptor kinase SERK2	GO:0006468 protein phosphorylation GO:0006952 defense response GO:0009742 brassinosteroid mediated signaling pathway GO:0010262 somatic embryogenesis GO:0030154 cell differentiation GO:0040008 regulation of growth GO:0045089 positive regulation of innate immune response GO:1900150 regulation of defense response to fungus	GO:0005886 plasma membrane GO:0016021 integral component of membrane	GO:0004675 transmembrane receptor protein serine/threonine kinase activity GO:0005102 signaling receptor binding GO:0005524 ATP binding
SNAC1_6A SNAC1_6B SNAC1_6D	TraesCS6A02G057400 TraesCS6B02G075200 TraesCS6D02G059300	NAC domain-containing protein 67	GO:0006355 regulation of transcription, DNA-templated	GO:0005634 nucleus	GO:0003677 DNA binding
SOR1_2A SOR1_2B SOR1_2D	TraesCS2A02G045100 TraesCS2B02G057300 TraesCS2D02G043700	E3 ubiquitin-protein ligase WAV3	GO:0009630 gravitropism GO:0016567 protein ubiquitination GO:0048364 root development	GO:0005886 plasma membrane	GO:0046872 metal ion binding GO:0061630 ubiquitin protein ligase activity
TaEXPA2_3A TaEXPA2_3B TaEXPA2_3D	TraesCS3A02G344800 TraesCS3B02G376800 TraesCS3D02G338400	Expansin-A2	GO:0009664 plant-type cell wall organization	GO:0005576 extracellular region GO:0005618 cell wall GO:0016020 membrane	N/A
TaMOR_4A TaMOR_4B TaMOR_4D	TraesCS4A02G415400 TraesCS4B02G316200 TraesCS4D02G312800	LOB domain-containing protein CRL1	GO:0009755 hormone-mediated signaling pathway GO:0010311 lateral root formation GO:0045893 positive regulation of transcription, DNA-templated GO:0048830 adventitious root development	GO:0005634 nucleus	GO:0042803 protein homodimerization activity
TaNAC69_5A TaNAC69_5B TaNAC69_5D	TraesCS5A02G143200 TraesCS5B02G142100 TraesCS5D02G148800	NAC domain-containing protein 1	GO:0006355 regulation of transcription, DNA-templated GO:0010150 leaf senescence GO:0031155 regulation of reproductive fruiting body development	GO:0005634 nucleus	GO:0043565 sequence-specific DNA binding
TaRSL4_2A TaRSL4_2B TaRSL4_2D	TraesCS2A02G194200 TraesCS2B02G212700 TraesCS2D02G193700	Transcription factor RSL2	GO:0006355 regulation of transcription, DNA-templated GO:0009733 response to auxin GO:0048766 root hair initiation	GO:0005634 nucleus	GO:0001228 DNA-binding transcription activator activity, RNA polymerase II-specific GO:0003677 DNA binding GO:0003700 DNA-binding transcription factor activity GO:0046983 protein dimerization activity
VP1_3A VP1_3B VP1_3D	TraesCS3A02G417300 TraesCS3B02G452200 TraesCS3D02G412800	B3 domain-containing protein VP1	GO:0007275 multicellular organism development GO:0009737 response to abscisic acid GO:0009738 abscisic acid-activated signaling pathway	GO:0005634 nucleus	GO:0003677 DNA binding
WOX11_2A WOX11_2B WOX11_2D	TraesCS2A02G100700 TraesCS2B02G117900 TraesCS2D02G100200	WUSCHEL-related homeobox 11	GO:0010311 lateral root formation	GO:0005634 nucleus	GO:0003677 DNA binding

## Sheet: Supplementary_table_3
Table S3: GO enrichment analysis of 95 DEGs used in the study
GO term	Description	P-value	FDR	Number	Group	GeneID
GO:0010311	lateral root formation	6.76e-19	4.46e-17	12	biological_process	TraesCS4A02G294900/TraesCS4B02G018700/TraesCS4D02G016900/TraesCS4A02G415300/TraesCS4B02G316100/TraesCS4D02G312700/TraesCS4A02G415400/TraesCS4B02G316200/TraesCS4D02G312800/TraesCS2A02G100700/TraesCS2B02G117900/TraesCS2D02G100200
GO:0009664	plant-type cell wall organization	3.2e-13	1.06e-11	12	biological_process	TraesCS7A02G415500/TraesCS7B02G315600/TraesCS7D02G409000/TraesCS2A02G393700/TraesCS2B02G411700/TraesCS2D02G391600/TraesCS3A02G165900/TraesCS3B02G199900/TraesCS3D02G175800/TraesCS3A02G344800/TraesCS3B02G376800/TraesCS3D02G338400
GO:0048830	adventitious root development	7.79e-13	1.71e-11	6	biological_process	TraesCS6A02G308600/TraesCS6B02G337300/TraesCS6D02G287800/TraesCS4A02G415400/TraesCS4B02G316200/TraesCS4D02G312800
GO:0009734	auxin-activated signaling pathway	2.78e-12	4.59e-11	15	biological_process	TraesCS3A02G442000/TraesCS3B02G475800/TraesCS3D02G434700/TraesCS1A02G118400/TraesCS1B02G138100/TraesCS1D02G119500/TraesCS7A02G371500/TraesCS7B02G256100/TraesCS7D02G351400/TraesCS7A02G492400/TraesCS7B02G398100/TraesCS7D02G478800/TraesCS6A02G308600/TraesCS6B02G337300/TraesCS6D02G287800
GO:0001736	establishment of planar polarity	1.65e-07	1.81e-06	3	biological_process	TraesCS4A02G294900/TraesCS4B02G018700/TraesCS4D02G016900
GO:0048209	regulation of vesicle targeting, to, from or within Golgi	8.38e-07	6.91e-06	3	biological_process	TraesCS4A02G294900/TraesCS4B02G018700/TraesCS4D02G016900
GO:0048657	anther wall tapetum cell differentiation	8.38e-07	6.91e-06	3	biological_process	TraesCS3A02G245000/TraesCS3B02G275000/TraesCS3D02G246500
GO:0018279	protein N-linked glycosylation via asparagine	1.33e-06	9.75e-06	3	biological_process	TraesCS7A02G415500/TraesCS7B02G315600/TraesCS7D02G409000
GO:0045089	positive regulation of innate immune response	1.98e-06	1.31e-05	3	biological_process	TraesCS2A02G343100/TraesCS2B02G340700/TraesCS2D02G321400
GO:0006048	UDP-N-acetylglucosamine biosynthetic process	2.38e-06	1.31e-05	3	biological_process	TraesCS5A02G264900/TraesCS5B02G264500/TraesCS5D02G272900
GO:0009729	detection of brassinosteroid stimulus	2.38e-06	1.31e-05	3	biological_process	TraesCS3A02G245000/TraesCS3B02G275000/TraesCS3D02G246500
GO:0090110	COPII-coated vesicle cargo loading	3.86e-06	1.96e-05	3	biological_process	TraesCS5A02G382500/TraesCS5B02G386700/TraesCS5D02G391900
GO:0010262	somatic embryogenesis	4.47e-06	2.11e-05	3	biological_process	TraesCS2A02G343100/TraesCS2B02G340700/TraesCS2D02G321400
GO:0032509	endosome transport via multivesicular body sorting pathway	1.05e-05	4.34e-05	3	biological_process	TraesCS4A02G294900/TraesCS4B02G018700/TraesCS4D02G016900
GO:0032012	regulation of ARF protein signal transduction	1.42e-05	5.53e-05	3	biological_process	TraesCS4A02G294900/TraesCS4B02G018700/TraesCS4D02G016900
GO:0009880	embryonic pattern specification	1.87e-05	6.18e-05	3	biological_process	TraesCS4A02G294900/TraesCS4B02G018700/TraesCS4D02G016900
GO:0048766	root hair initiation	1.87e-05	6.18e-05	3	biological_process	TraesCS2A02G194200/TraesCS2B02G212700/TraesCS2D02G193700
GO:1900140	regulation of seedling development	2.04e-05	6.42e-05	3	biological_process	TraesCS3A02G245000/TraesCS3B02G275000/TraesCS3D02G246500
GO:0009647	skotomorphogenesis	2.41e-05	7.22e-05	3	biological_process	TraesCS3A02G245000/TraesCS3B02G275000/TraesCS3D02G246500
GO:0019953	sexual reproduction	3e-05	8.61e-05	4	biological_process	TraesCS2A02G413500/TraesCS2B02G432200/TraesCS2D02G411100/TraesCS2D02G411200
GO:0010274	hydrotropism	4.02e-05	0.000106	3	biological_process	TraesCS4A02G294900/TraesCS4B02G018700/TraesCS4D02G016900
GO:0007155	cell adhesion	4.58e-05	0.000116	3	biological_process	TraesCS4A02G294900/TraesCS4B02G018700/TraesCS4D02G016900
GO:0001578	microtubule bundle formation	5.2e-05	0.000127	3	biological_process	TraesCS3A02G245000/TraesCS3B02G275000/TraesCS3D02G246500
GO:0010215	cellulose microfibril organization	9.54e-05	0.000222	3	biological_process	TraesCS4A02G117100/TraesCS4B02G187300/TraesCS4D02G188600
GO:0009733	response to auxin	9.78e-05	0.000222	6	biological_process	TraesCS1A02G118400/TraesCS1B02G138100/TraesCS1D02G119500/TraesCS2A02G194200/TraesCS2B02G212700/TraesCS2D02G193700
GO:0009826	unidimensional cell growth	0.000118	0.00026	6	biological_process	TraesCS4A02G294900/TraesCS4B02G018700/TraesCS4D02G016900/TraesCS7A02G415500/TraesCS7B02G315600/TraesCS7D02G409000
GO:0045893	positive regulation of transcription, DNA-templated	0.000133	0.000279	8	biological_process	TraesCS4A02G415300/TraesCS4B02G316100/TraesCS4D02G312700/TraesCS4A02G415400/TraesCS4B02G316200/TraesCS4D02G312800/TraesCS2B02G212700/TraesCS2D02G193700
GO:0010315	auxin efflux	0.000151	0.000302	3	biological_process	TraesCS7A02G492400/TraesCS7B02G398100/TraesCS7D02G478800
GO:0048511	rhythmic process	0.000171	0.000332	3	biological_process	TraesCS2A02G081900/TraesCS2D02G079600/TraesCSU02G196100
GO:0010584	pollen exine formation	0.00035	0.000641	3	biological_process	TraesCS3A02G245000/TraesCS3B02G275000/TraesCS3D02G246500
GO:0010252	auxin homeostasis	0.000408	0.000727	3	biological_process	TraesCS7A02G492400/TraesCS7B02G398100/TraesCS7D02G478800
GO:0000911	cytokinesis by cell plate formation	0.000432	0.000751	3	biological_process	TraesCS4A02G294900/TraesCS4B02G018700/TraesCS4D02G016900
GO:0010540	basipetal auxin transport	0.000458	0.000775	3	biological_process	TraesCS4A02G294900/TraesCS4B02G018700/TraesCS4D02G016900
GO:0010268	brassinosteroid homeostasis	0.000471	0.000778	3	biological_process	TraesCS3A02G245000/TraesCS3B02G275000/TraesCS3D02G246500
GO:0070417	cellular response to cold	0.000618	0.000994	3	biological_process	TraesCS4A02G294900/TraesCS4B02G018700/TraesCS4D02G016900
GO:0010087	phloem or xylem histogenesis	0.00135	0.00197	3	biological_process	TraesCS4A02G294900/TraesCS4B02G018700/TraesCS4D02G016900
GO:0009851	auxin biosynthetic process	0.0014	0.00201	3	biological_process	TraesCS4A02G027500/TraesCS4B02G278300/TraesCS4D02G276600
GO:0009911	positive regulation of flower development	0.00168	0.00236	3	biological_process	TraesCS3A02G245000/TraesCS3B02G275000/TraesCS3D02G246500
GO:0009630	gravitropism	0.00181	0.00247	3	biological_process	TraesCS2A02G045100/TraesCS2B02G057300/TraesCS2D02G043700
GO:0006897	endocytosis	0.00184	0.00247	3	biological_process	TraesCS4A02G294900/TraesCS4B02G018700/TraesCS4D02G016900
GO:1900150	regulation of defense response to fungus	0.0033	0.00427	3	biological_process	TraesCS2A02G343100/TraesCS2B02G340700/TraesCS2D02G321400
GO:0010224	response to UV-B	0.00348	0.00442	3	biological_process	TraesCS3A02G245000/TraesCS3B02G275000/TraesCS3D02G246500
GO:0000160	phosphorelay signal transduction system	0.0055	0.00685	3	biological_process	TraesCS2A02G081900/TraesCS2D02G079600/TraesCSU02G196100
GO:0060548	negative regulation of cell death	0.0209	0.025	3	biological_process	TraesCS3A02G245000/TraesCS3B02G275000/TraesCS3D02G246500
GO:0009921	auxin efflux carrier complex	5.87e-16	6.45e-15	6	cellular_component	TraesCS7A02G492400/TraesCS7B02G398100/TraesCS7D02G478800/TraesCS6A02G308600/TraesCS6B02G337300/TraesCS6D02G287800
GO:0005768	endosome	1.95e-06	1.07e-05	9	cellular_component	TraesCS3A02G245000/TraesCS3B02G275000/TraesCS3D02G246500/TraesCS4A02G294900/TraesCS4B02G018700/TraesCS4D02G016900/TraesCS4A02G117100/TraesCS4B02G187300/TraesCS4D02G188600
GO:0008250	oligosaccharyltransferase complex	6.26e-06	2.3e-05	3	cellular_component	TraesCS7A02G415500/TraesCS7B02G315600/TraesCS7D02G409000
GO:0030127	COPII vesicle coat	7.71e-05	0.00017	3	cellular_component	TraesCS5A02G382500/TraesCS5B02G386700/TraesCS5D02G391900
GO:0010008	endosome membrane	0.0111	0.0174	3	cellular_component	TraesCS4A02G294900/TraesCS4B02G018700/TraesCS4D02G016900
GO:0004343	glucosamine 6-phosphate N-acetyltransferase activity	1.61e-08	5.3e-07	3	molecular_function	TraesCS5A02G264900/TraesCS5B02G264500/TraesCS5D02G272900
GO:0042803	protein homodimerization activity	4.94e-08	8.15e-07	9	molecular_function	TraesCS3A02G245000/TraesCS3B02G275000/TraesCS3D02G246500/TraesCS4A02G294900/TraesCS4B02G018700/TraesCS4D02G016900/TraesCS4A02G415400/TraesCS4B02G316200/TraesCS4D02G312800
GO:0048029	monosaccharide binding	2.29e-07	2.52e-06	3	molecular_function	TraesCS5A02G264900/TraesCS5B02G264500/TraesCS5D02G272900
GO:0050664	oxidoreductase activity, acting on NAD(P)H, oxygen as acceptor	4.47e-07	3.69e-06	3	molecular_function	TraesCS5A02G301700/TraesCS5B02G299000/TraesCS5D02G306400
GO:0005496	steroid binding	2.06e-06	1.08e-05	3	molecular_function	TraesCS3A02G245000/TraesCS3B02G275000/TraesCS3D02G246500
GO:0102485	dATP phosphohydrolase activity	3.92e-06	1.08e-05	3	molecular_function	TraesCS2A02G102100/TraesCS2B02G119200/TraesCS2D02G101500
GO:0102486	dCTP phosphohydrolase activity	3.92e-06	1.08e-05	3	molecular_function	TraesCS2A02G102100/TraesCS2B02G119200/TraesCS2D02G101500
GO:0102487	dUTP phosphohydrolase activity	3.92e-06	1.08e-05	3	molecular_function	TraesCS2A02G102100/TraesCS2B02G119200/TraesCS2D02G101500
GO:0102488	dTTP phosphohydrolase activity	3.92e-06	1.08e-05	3	molecular_function	TraesCS2A02G102100/TraesCS2B02G119200/TraesCS2D02G101500
GO:0102489	GTP phosphohydrolase activity	3.92e-06	1.08e-05	3	molecular_function	TraesCS2A02G102100/TraesCS2B02G119200/TraesCS2D02G101500
GO:0102490	8-oxo-dGTP phosphohydrolase activity	3.92e-06	1.08e-05	3	molecular_function	TraesCS2A02G102100/TraesCS2B02G119200/TraesCS2D02G101500
GO:0102491	dGTP phosphohydrolase activity	3.92e-06	1.08e-05	3	molecular_function	TraesCS2A02G102100/TraesCS2B02G119200/TraesCS2D02G101500
GO:0005086	ARF guanyl-nucleotide exchange factor activity	1.11e-05	2.62e-05	3	molecular_function	TraesCS4A02G294900/TraesCS4B02G018700/TraesCS4D02G016900
GO:0005102	signaling receptor binding	5.6e-05	0.000109	3	molecular_function	TraesCS2A02G343100/TraesCS2B02G340700/TraesCS2D02G321400
GO:0010329	auxin efflux transmembrane transporter activity	5.6e-05	0.000109	3	molecular_function	TraesCS7A02G492400/TraesCS7B02G398100/TraesCS7D02G478800
GO:0103075	indole-3-pyruvate monooxygenase activity	6.05e-05	0.000111	3	molecular_function	TraesCS4A02G027500/TraesCS4B02G278300/TraesCS4D02G276600
GO:0004601	peroxidase activity	9.78e-05	0.00017	6	molecular_function	TraesCS5A02G301700/TraesCS5B02G299000/TraesCS5D02G306400/TraesCS3D02G347900/TraesCS3A02G354200/TraesCS3B02G386600
GO:0001228	DNA-binding transcription activator activity, RNA polymerase II-specific	0.00018	0.000296	3	molecular_function	TraesCS2A02G194200/TraesCS2B02G212700/TraesCS2D02G193700
GO:0004499	N,N-dimethylaniline monooxygenase activity	0.000357	0.000561	3	molecular_function	TraesCS4A02G027500/TraesCS4B02G278300/TraesCS4D02G276600
GO:0004724	magnesium-dependent protein serine/threonine phosphatase activity	0.00158	0.00237	3	molecular_function	TraesCS3A02G209200/TraesCS3B02G240000/TraesCS3D02G212100
GO:0005096	GTPase activator activity	0.00175	0.00252	3	molecular_function	TraesCS5A02G382500/TraesCS5B02G386700/TraesCS5D02G391900
GO:0050661	NADP binding	0.00361	0.00477	3	molecular_function	TraesCS4A02G027500/TraesCS4B02G278300/TraesCS4D02G276600
GO:0061630	ubiquitin protein ligase activity	0.0272	0.0332	3	molecular_function	TraesCS2A02G045100/TraesCS2B02G057300/TraesCS2D02G043700
GO:1990841	promoter-specific chromatin binding	0.0317	0.0373	1	molecular_function	TraesCS4A02G415300
